# Supplementary material for: Identification of gene expression predictors of occupational benzene exposure
Source: PLoS One. 2018 Oct 9;13(10):e0205427. doi: 10.1371/journal.pone.0205427 (PMC6177191; doi:10.1371/journal.pone.0205427)
Supplement: S1 Table — (XLSX) [file pone.0205427.s005.xlsx]

## Sheet: Sheet1
Table S1. Genes Selected for Inclusion in nCounter ProbeSet.
Gene Symbol	Illumina Probe ID	Fold change*	FDR p-value	RefSeq ID	ILlumina probe sequence
Microarray-selected
ACSL1	4880717	1.6	5.4e-05	NM_001995.3	GGGGTCTGTGAGAGTACATGTATTATATACAAGCACAACAGGGCTTGCAC
AQP9	6770564	1.9	2.4e-06	NM_020980.3	GAGTTACAAGCACCAGGGGATGCTCTACATCAAGGGATGCACCTTCAGTC
CCL20	2470100	1.8	7.8e-06	NM_004591.2	CCTTGCTGGGGTTGGAGGTTTCACTTGCACATCATGGAGGGTTTAGTGCT
CD44	1410189	1.7	7.6e-07	NM_000610.3	GTGCTACAGCAACTGAGACAGCAACCAAGAGGCAAGAAACCTGGGATTGG
CEBPA	2650148	0.6**	6e-05	NM_004364.3	GCCCCAGCAGTGCCTTGTGCAATGTGAATGTGCGCGTCTCTGCTAAACCA
CLEC5A	1770152	1.9	1e-05	NM_013252.2	CTAGGTCAGCCAACCCCCATCCAACCCTTAGACTCACGAACAAATCCACC
DNAAF1	5260594	2.9	8.1e-08	NM_178452.4	AGACAGGGACAGCGACTTCCTTGCAGCCTCTTCTCCGGTGCCGACTGAGA
DRAM1	5810471	1.7	1.1e-06	NM_018370.2	CTTCTGCCTCACTTCGAGCAGACTTTTGTTCTCGGCGCTCCTCACGATGG
F3	5860333	2.1	1.8e-05	NM_001993.3	TGGGCGTGAACCACCATGCCCAGCCGAAAAGCTTTTGAGGGGCTGACTTC
GPR132	2900286	1.5	3.5e-05	NM_013345.3	GGGCTGAGCCACGCTCTCGTTTTGTCAGGCAGCTATGCAGTTGCTCTTCC
IFNB1	4040189	2.8	4.2e-06	NM_002176.2	GGTTACCTCCGAAACTGAAGATCTCCTAGCCTGTGCCTCTGGGACTGGAC
IL1A	6590338	2.3	4.3e-07	NM_000575.3	CAGGGCATTTTGGTCCAAGTTGTGCTTATCCCATAGCCAGGAAACTCTGC
IL1RN	4060674	1.7	5.8e-07	NM_173842.2	GGCACTTGGAGACTTGTATGAAAGATGGCTGTGCCTCTGCCTGTCTCCCC
IL6	3440500	2.5	2e-05	NM_000600.2	TGCAGTCCAGCCTGAGGGCTCTTCGGCAAATGTAGCATGGGCACCTCAGA
KCNJ2	1260746	1.9	1.7e-07	NM_000891.2	GTGTGGCATAGCTACCTGCCCATCCCCAACCCTCAGCAAAGTAGAATCTC
MPL	3290465	0.45#	0.00079	NM_005373.2	GTCCTTTTCCCCCAGCACCTAGAGTAGTGCTTGGTGCATGATAGTAGGCC
NFKB1	4810181	1.4	1.1e-05	NM_003998.3	CCTCTGCTACGTTCCTATTGTCATTAAAGGTATCACGGTCGCCACCTGGC
PLAUR	3710379	1.5	8.3e-05	NM_001005376.2	CCATGGATGCTCCTCTGAAGAGACTTTCCTCATTGACTGCCGAGGCCCCA
PRG2	7320646	1.6	8.3e-06	NM_002728.4	CAGGATCACAGGCTCGGGTCGCTGCAGACGCTTTCAGTGGGTTGACGGCA
PTGS2	1470682	1.7	3.6e-06	NM_000963.2	GCCTATGTGCTAGCCCACAAAGAATATTGTCTCATTAGCCTGAATGTGCC
PTX3	2230131	1.9	8e-10	NM_002852.3	GGGAATATTGTTGGGTGGGGAGTCACAGAGATCCAGCCACATGGAGGAGC
SERPINB2	5090327	3.3	1.5e-06	NM_002575.2	GGCACAGGAGGTGTTATGACAGGGAGAACTGGACATGGAGGCCCACAGTT
SLC2A6	650709	1.5	7e-07	NM_017585.3	TGCCCCAGCCCAACCTCTGGGAACAGGCAGCTCCTATCTGCAAACTGTGT
SOD2	4640402	1.6	7.1e-09	NM_000636.2	GAATTGGGCAGCTCATGCTTGAGACCCAATCTCCATGATGACCTACAAGC
TNFAIP6	2370524	2.2	2.1e-06	NM_007115.3	CGATGATGTCCATGGCTTTGTGGGAAGATACTGTGGAGATGAGCTTCCAG
UPB1	7160367	2	5.2e-07	NM_016327.2	GAAATTCTGCCTGAGGACAGCAGCCCAGTGCTTGGCGAGAGTTCCTGACA
mRNA-Seq-selected
CMYA5	n/a	2	2.61e-05	NM_153610.4	n/a
PLCL1	n/a	17.3	0.00248	NM_006226.3	n/a
TTC9B	n/a	2.4	0.000655	NM_152479.5	n/a
ZNF703	n/a	0.5	4.86e-05	NM_025069.1	n/a
Averaged across exposure categories with exceptions marked; **Fold-change shown for <1ppm, 0.7 average; #Fold-change shown for >10, 0.8 average
