# Supplementary material for: Identification of gene expression predictors of occupational benzene exposure
Source: PLoS One. 2018 Oct 9;13(10):e0205427. doi: 10.1371/journal.pone.0205427 (PMC6177191; doi:10.1371/journal.pone.0205427)
Supplement: S2 Table — (XLSX) [file pone.0205427.s006.xlsx]

## Sheet: Sheet1
Table S2.
Column1	Column2	Column3	Column4	Column5	Column6	Column7	Column8	Column9
Gene Symbol	Accession	Target Region	Target Sequence	Tm_CP	Tm_RP	PN(CP;RP)	NSID	Comments
Target Genes
ACSL1	NM_001995.2	2730-2829	ACTGTCCTGGCTGGAGAATCTCACAAGCGGACCAGAGATCTTTTTAAATCCCTGCTACTGTCCCTTCTCACAGGCATTCACAGAACCCTTCTGATTCGTA	78	80	307159;207159	NM_001995.2:2729
AQP9	NM_020980.3	1503-1602	TCATCCTCGATGGGAATTCTTGCTAGGTAAGCACTAATAACTCGGCATCTTGACGATAGTCCCATTTGGGTGGTTTCAGCTGCACTATCTGTATGAAATG	81	79	315989;215989	NM_020980.3:1502
CCL20	NM_004591.1	36-135	ATCTGTTCTTTGAGCTAAAAACCATGTGCTGTACCAAGAGTTTGCTCCTGGCTGCTTTGATGTCAGTGCTGCTACTCCACCTCTGCGGCGAATCAGAAGC	72	85	300231;200231	NM_004591.1:35
CD44	NM_000610.3	1131-1230	GAGACAGCAACCAAGAGGCAAGAAACCTGGGATTGGTTTTCATGGTTGTTTCTACCATCAGAGTCAAAGAATCATCTTCACACAACAACACAAATGGCTG	83	82	333616;233616	NM_000610.3:1130	isoform specific probe
CEBPA	NM_004364.2	1321-1420	GAGCTGGGAGCCCGGCAACTCTAGTATTTAGGATAACCTTGTGCCTTGGAAATGCAAACTCACCGCTCCAATGCCTACTGAGTAGGGGGAGCAAATCGTG	81	82	305833;205833	NM_004364.2:1320
CLEC5A	NM_013252.2	616-715	GGCGTTGGATCAACAACTCTGTGTTCAATGGCAATGTTACCAATCAGAATCAGAATTTCAACTGTGCGACCATTGGCCTAACAAAGACATTTGATGCTGC	79	80	332893;232893	NM_013252.2:615
CMYA5	NM_153610.3	5894-5993	AAGTGAGAAAGCAGGTCCTGCCGCATTCTGCTGAAGAATCTCATTTGTCATCACAAGAAGCAGTATCTGCTCTTGATACTTCCAGTGGTAATACAGAGAC	82	82	375784;275784	NM_153610.3:5893
DNAAF1	NM_178452.4	935-1034	TTGATGGGAAACCCGGTTATCAGACAGATTCCTAATTACAGAAGGACAGTCACTGTACGACTAAAGCACTTAACATACCTGGATGATAGACCAGTGTTTC	82	81	378107;278107	NM_178452.4:934
DRAM1	NM_018370.2	1731-1830	GCCGAACTAAACAAAGTGCTTCTACTGAGAGGCCTTTATACCACCATGTACAGTAACTCTAAGTGAATACGGAAGACCTTGGTTTTGAAATTCTGCCACC	83	79	378109;278109	NM_018370.2:1730
F3	NM_001993.3	1031-1130	GAGCTGGAAGGAGAACTCCCCACTGAATGTTTCATAAAGGAAGCACTGTTGGAGCTACTGCAAATGCTATATTGCACTGTGACCGAGAACTTTTAAGAGG	79	78	309147;209147	NM_001993.3:1030
GPR132	NM_001278694.1	1719-1818	CTACTACGCCAGGTTCACCGTTGGCTTTGCCATCCCTCTCTCCATCATCGCCTTCACCAACCACCGGATTTTCAGGAGCATCAAGCAGAGCATGGGCTTA	81	82	318423;218423	NM_001278694.1:1718
IFNB1	NM_002176e1.1	20-119	TTTCAGACAAGATTCATCTAGCACTGGCTGGAATGAGACTATTGTTGAGAACCTCCTGGCTAATGTCTATCATCAGATAAACCATCTGAAGACAGTCCTG	80	83	370822;270822	NM_002176e1.1:19
IL1A	NM_000575.3	1086-1185	ACTCCATGAAGGCTGCATGGATCAATCTGTGTCTCTGAGTATCTCTGAAACCTCTAAAACATCCAAGCTTACCTTCAAGGAGAGCATGGTGGTAGTAGCA	78	78	301232;201232	NM_000575.3:1085
IL1RN	NM_000577.3	481-580	GAGTCTGCCGCCTGCCCCGGTTGGTTCCTCTGCACAGCGATGGAAGCTGACCAGCCCGTCAGCCTCACCAATATGCCTGACGAAGGCGTCATGGTCACCA	82	81	308841;208841	NM_000577.3:480
IL6	NM_000600.3	365-464	GGCACTGGCAGAAAACAACCTGAACCTTCCAAAGATGGCTGAAAAAGATGGATGCTTCCAATCTGGATTCAATGAGGAGACTTGCCTGGTGAAAATCATC	86	82	382130;282130	NM_000600.3:364
KCNJ2	NM_000891.2	621-720	CGCTGGCGGTGGATGCTGGTTATCTTCTGCCTGGCTTTCGTCCTGTCATGGCTGTTTTTTGGCTGTGTGTTTTGGTTGATAGCTCTGCTCCATGGGGACC	83	78	335225;235225	NM_000891.2:620
MPL	NM_005373.2	896-995	CAGTGGCACTTGGACTGCAATGCTTTACCTTGGACCTGAAGAATGTTACCTGTCAATGGCAGCAACAGGACCATGCTAGCTCCCAAGGCTTCTTCTACCA	80	82	306957;206957	NM_005373.2:895
NFKB1	NM_003998.2	1676-1775	AGGGTATAGCTTCCCACACTATGGATTTCCTACTTATGGTGGGATTACTTTCCATCCTGGAACTACTAAATCTAATGCTGGGATGAAGCATGGAACCATG	79	79	301357;201357	NM_003998.2:1675
PLAUR	NM_001005376.1	441-540	GAGAAGACCAACAGGACCCTGAGCTATCGGACTGGCTTGAAGATCACCAGCCTTACCGAGGTTGTGTGTGGGTTAGACTTGTGCAACCAGGGCAACTCTG	83	83	302823;202823	NM_001005376.1:440
PLCL1	NM_006226.3	1086-1185	GATTTTATGGAGGGCAACCAGAACACACCACGGTTCATGTGGTTGAAAACAGTGTTTGAAGCAGCAGATGTTGATGGGAATGGGATTATGTTGGAAGACA	83	81	347120;247120	NM_006226.3:1085
PRG2	NM_002728.4	257-356	CTCTGGAAGTGAAGATGCCTCCAAGAAAGATGGGGCTGTTGAGTCTATCTCAGTGCCAGATATGGTGGACAAAAACCTTACGTGTCCTGAGGAAGAGGAC	83	83	325185;225185	NM_002728.4:256
PTGS2	NM_000963.1	496-595	GCTACAAAAGCTGGGAAGCCTTCTCTAACCTCTCCTATTATACTAGAGCCCTTCCTCCTGTGCCTGATGATTGCCCGACTCCCTTGGGTGTCAAAGGTAA	79	81	300048;200048	NM_000963.1:495
PTX3	NM_002852.3	1153-1252	ATATCTGGGATAGTGTTCTTAGCAATGAAGAGATAAGAGAGACCGGAGGAGCAGAGTCTTGTCACATCCGGGGGAATATTGTTGGGTGGGGAGTCACAGA	81	82	307168;207168	NM_002852.3:1152
SERPINB2	NM_002575.1	306-405	CTGTGGGTTCATGCAGCAGATCCAGAAGGGTAGTTATCCTGATGCGATTTTGCAGGCACAAGCTGCAGATAAAATCCATTCATCCTTCCGCTCTCTCAGC	80	80	301302;201302	NM_002575.1:305
SLC2A6	NM_001145099.1	175-274	GGGCGCGGGTCGGGACCCTGCAGAACAAAAGGGTGTTCCTGGCCACCTTCGCCGCAGTGCTCGGCAATTTCAGCTTTGGGTATGCCCTGGTCTACACATC	84	83	377488;277488	NM_001145099.1:174
SOD2	NM_000636.2	1485-1584	GGCGCCAAGCAAGGAGAATTGGGCAGCTCATGCTTGAGACCCAATCTCCATGATGACCTACAAGCTAGAGTATTTAAAGGCAGTGGTAAATTTCAGGAAA	86	79	352918;252918	NM_000636.2:1484	isoform specific
TNFAIP6	NM_007115.2	251-350	GAATTTGAAGGCGGCCATCTCGCAACTTACAAGCAGCTAGAGGCAGCCAGAAAAATTGGATTTCATGTCTGTGCTGCTGGATGGATGGCTAAGGGCAGAG	81	79	302878;202878	NM_007115.2:250
TTC9B	NM_152479.5	413-512	GCACGGAGGTGGAGTGTTACGACTCCCTCACGGCTTGCCTGCTGCAGTCGGAGCTGGTAAACTACGAGCGCGTGCGCGAGTACTGTCTCAAGGTACTGGA	83	84	377489;277489	NM_152479.5:412
UPB1	NM_016327.2	605-704	GTGGTGTCTCCCATCCTGGAACGAGACAGCGAGCATGGGGATGTTTTGTGGAATACAGCCGTGGTGATCTCCAATTCCGGAGCAGTCCTGGGAAAGACCA	83	82	378108;278108	NM_016327.2:604
ZNF703	NM_025069.1	1776-1875	GGCAGCCCCGGGTCGCTGTCCTTGCGGAATCCACACACTTTGGGCCTAAGCCGGTACCACCCCTATGGCAAGAGCCACTTATCCACAGCGGGGGGCCTGG	85	86	343459;243459	NM_025069.1:1775
Reference Genes
B2M	NM_004048.2	26-125	CGGGCATTCCTGAAGCTGACAGCATTCGGGCCGAGATGTCTCGCTCCGTGGCCTTAGCTGTGCTCGCGCTACTCTCTCTTTCTGGCCTGGAGGCTATCCA	82	81	301358;201358	NM_004048.2:25
PGK1	NM_000291.3	965-1064	ATTGTCAAAGACCTAATGTCCAAAGCTGAGAAGAATGGTGTGAAGATTACCTTGCCTGTTGACTTTGTCACTGCTGACAAGTTTGATGAGAATGCCAAGA	81	79	399063;299063	NM_000291.3:964
RPLP0	NM_001002.3	251-350	CGAAATGTTTCATTGTGGGAGCAGACAATGTGGGCTCCAAGCAGATGCAGCAGATCCGCATGTCCCTTCGCGGGAAGGCTGTGGTGCTGATGGGCAAGAA	80	82	304781;204781	NM_001002.3:250
Customer Identifier	Accession	Targ Region	Target Sequence	Tm_CP	Tm_RP	PN(CP;RP)	NSID	Comments

## Sheet: Sheet2
Table S2. Details of the nCounter ProbeSet Used to Validate Differential Expression
Gene Symbol	Accession	Target Region	Target Sequence	Tm_CP*	Tm_RP**	PN(CP;RP)#	NSID
Target Genes
ACSL1	NM_001995.2	2730-2829	ACTGTCCTGGCTGGAGAATCTCACAAGCGGACCAGAGATCTTTTTAAATCCCTGCTACTGTCCCTTCTCACAGGCATTCACAGAACCCTTCTGATTCGTA	78	80	307159;207159	NM_001995.2:2729
AQP9	NM_020980.3	1503-1602	TCATCCTCGATGGGAATTCTTGCTAGGTAAGCACTAATAACTCGGCATCTTGACGATAGTCCCATTTGGGTGGTTTCAGCTGCACTATCTGTATGAAATG	81	79	315989;215989	NM_020980.3:1502
CCL20	NM_004591.1	36-135	ATCTGTTCTTTGAGCTAAAAACCATGTGCTGTACCAAGAGTTTGCTCCTGGCTGCTTTGATGTCAGTGCTGCTACTCCACCTCTGCGGCGAATCAGAAGC	72	85	300231;200231	NM_004591.1:35
CD44	NM_000610.3	1131-1230	GAGACAGCAACCAAGAGGCAAGAAACCTGGGATTGGTTTTCATGGTTGTTTCTACCATCAGAGTCAAAGAATCATCTTCACACAACAACACAAATGGCTG	83	82	333616;233616	NM_000610.3:1130
CEBPA	NM_004364.2	1321-1420	GAGCTGGGAGCCCGGCAACTCTAGTATTTAGGATAACCTTGTGCCTTGGAAATGCAAACTCACCGCTCCAATGCCTACTGAGTAGGGGGAGCAAATCGTG	81	82	305833;205833	NM_004364.2:1320
CLEC5A	NM_013252.2	616-715	GGCGTTGGATCAACAACTCTGTGTTCAATGGCAATGTTACCAATCAGAATCAGAATTTCAACTGTGCGACCATTGGCCTAACAAAGACATTTGATGCTGC	79	80	332893;232893	NM_013252.2:615
CMYA5	NM_153610.3	5894-5993	AAGTGAGAAAGCAGGTCCTGCCGCATTCTGCTGAAGAATCTCATTTGTCATCACAAGAAGCAGTATCTGCTCTTGATACTTCCAGTGGTAATACAGAGAC	82	82	375784;275784	NM_153610.3:5893
DNAAF1	NM_178452.4	935-1034	TTGATGGGAAACCCGGTTATCAGACAGATTCCTAATTACAGAAGGACAGTCACTGTACGACTAAAGCACTTAACATACCTGGATGATAGACCAGTGTTTC	82	81	378107;278107	NM_178452.4:934
DRAM1	NM_018370.2	1731-1830	GCCGAACTAAACAAAGTGCTTCTACTGAGAGGCCTTTATACCACCATGTACAGTAACTCTAAGTGAATACGGAAGACCTTGGTTTTGAAATTCTGCCACC	83	79	378109;278109	NM_018370.2:1730
F3	NM_001993.3	1031-1130	GAGCTGGAAGGAGAACTCCCCACTGAATGTTTCATAAAGGAAGCACTGTTGGAGCTACTGCAAATGCTATATTGCACTGTGACCGAGAACTTTTAAGAGG	79	78	309147;209147	NM_001993.3:1030
GPR132	NM_001278694.1	1719-1818	CTACTACGCCAGGTTCACCGTTGGCTTTGCCATCCCTCTCTCCATCATCGCCTTCACCAACCACCGGATTTTCAGGAGCATCAAGCAGAGCATGGGCTTA	81	82	318423;218423	NM_001278694.1:1718
IFNB1	NM_002176e1.1	20-119	TTTCAGACAAGATTCATCTAGCACTGGCTGGAATGAGACTATTGTTGAGAACCTCCTGGCTAATGTCTATCATCAGATAAACCATCTGAAGACAGTCCTG	80	83	370822;270822	NM_002176e1.1:19
IL1A	NM_000575.3	1086-1185	ACTCCATGAAGGCTGCATGGATCAATCTGTGTCTCTGAGTATCTCTGAAACCTCTAAAACATCCAAGCTTACCTTCAAGGAGAGCATGGTGGTAGTAGCA	78	78	301232;201232	NM_000575.3:1085
IL1RN	NM_000577.3	481-580	GAGTCTGCCGCCTGCCCCGGTTGGTTCCTCTGCACAGCGATGGAAGCTGACCAGCCCGTCAGCCTCACCAATATGCCTGACGAAGGCGTCATGGTCACCA	82	81	308841;208841	NM_000577.3:480
IL6	NM_000600.3	365-464	GGCACTGGCAGAAAACAACCTGAACCTTCCAAAGATGGCTGAAAAAGATGGATGCTTCCAATCTGGATTCAATGAGGAGACTTGCCTGGTGAAAATCATC	86	82	382130;282130	NM_000600.3:364
KCNJ2	NM_000891.2	621-720	CGCTGGCGGTGGATGCTGGTTATCTTCTGCCTGGCTTTCGTCCTGTCATGGCTGTTTTTTGGCTGTGTGTTTTGGTTGATAGCTCTGCTCCATGGGGACC	83	78	335225;235225	NM_000891.2:620
MPL	NM_005373.2	896-995	CAGTGGCACTTGGACTGCAATGCTTTACCTTGGACCTGAAGAATGTTACCTGTCAATGGCAGCAACAGGACCATGCTAGCTCCCAAGGCTTCTTCTACCA	80	82	306957;206957	NM_005373.2:895
NFKB1	NM_003998.2	1676-1775	AGGGTATAGCTTCCCACACTATGGATTTCCTACTTATGGTGGGATTACTTTCCATCCTGGAACTACTAAATCTAATGCTGGGATGAAGCATGGAACCATG	79	79	301357;201357	NM_003998.2:1675
PLAUR	NM_001005376.1	441-540	GAGAAGACCAACAGGACCCTGAGCTATCGGACTGGCTTGAAGATCACCAGCCTTACCGAGGTTGTGTGTGGGTTAGACTTGTGCAACCAGGGCAACTCTG	83	83	302823;202823	NM_001005376.1:440
PLCL1	NM_006226.3	1086-1185	GATTTTATGGAGGGCAACCAGAACACACCACGGTTCATGTGGTTGAAAACAGTGTTTGAAGCAGCAGATGTTGATGGGAATGGGATTATGTTGGAAGACA	83	81	347120;247120	NM_006226.3:1085
PRG2	NM_002728.4	257-356	CTCTGGAAGTGAAGATGCCTCCAAGAAAGATGGGGCTGTTGAGTCTATCTCAGTGCCAGATATGGTGGACAAAAACCTTACGTGTCCTGAGGAAGAGGAC	83	83	325185;225185	NM_002728.4:256
PTGS2	NM_000963.1	496-595	GCTACAAAAGCTGGGAAGCCTTCTCTAACCTCTCCTATTATACTAGAGCCCTTCCTCCTGTGCCTGATGATTGCCCGACTCCCTTGGGTGTCAAAGGTAA	79	81	300048;200048	NM_000963.1:495
PTX3	NM_002852.3	1153-1252	ATATCTGGGATAGTGTTCTTAGCAATGAAGAGATAAGAGAGACCGGAGGAGCAGAGTCTTGTCACATCCGGGGGAATATTGTTGGGTGGGGAGTCACAGA	81	82	307168;207168	NM_002852.3:1152
SERPINB2	NM_002575.1	306-405	CTGTGGGTTCATGCAGCAGATCCAGAAGGGTAGTTATCCTGATGCGATTTTGCAGGCACAAGCTGCAGATAAAATCCATTCATCCTTCCGCTCTCTCAGC	80	80	301302;201302	NM_002575.1:305
SLC2A6	NM_001145099.1	175-274	GGGCGCGGGTCGGGACCCTGCAGAACAAAAGGGTGTTCCTGGCCACCTTCGCCGCAGTGCTCGGCAATTTCAGCTTTGGGTATGCCCTGGTCTACACATC	84	83	377488;277488	NM_001145099.1:174
SOD2	NM_000636.2	1485-1584	GGCGCCAAGCAAGGAGAATTGGGCAGCTCATGCTTGAGACCCAATCTCCATGATGACCTACAAGCTAGAGTATTTAAAGGCAGTGGTAAATTTCAGGAAA	86	79	352918;252918	NM_000636.2:1484
TNFAIP6	NM_007115.2	251-350	GAATTTGAAGGCGGCCATCTCGCAACTTACAAGCAGCTAGAGGCAGCCAGAAAAATTGGATTTCATGTCTGTGCTGCTGGATGGATGGCTAAGGGCAGAG	81	79	302878;202878	NM_007115.2:250
TTC9B	NM_152479.5	413-512	GCACGGAGGTGGAGTGTTACGACTCCCTCACGGCTTGCCTGCTGCAGTCGGAGCTGGTAAACTACGAGCGCGTGCGCGAGTACTGTCTCAAGGTACTGGA	83	84	377489;277489	NM_152479.5:412
UPB1	NM_016327.2	605-704	GTGGTGTCTCCCATCCTGGAACGAGACAGCGAGCATGGGGATGTTTTGTGGAATACAGCCGTGGTGATCTCCAATTCCGGAGCAGTCCTGGGAAAGACCA	83	82	378108;278108	NM_016327.2:604
ZNF703	NM_025069.1	1776-1875	GGCAGCCCCGGGTCGCTGTCCTTGCGGAATCCACACACTTTGGGCCTAAGCCGGTACCACCCCTATGGCAAGAGCCACTTATCCACAGCGGGGGGCCTGG	85	86	343459;243459	NM_025069.1:1775
Reference Genes
B2M	NM_004048.2	26-125	CGGGCATTCCTGAAGCTGACAGCATTCGGGCCGAGATGTCTCGCTCCGTGGCCTTAGCTGTGCTCGCGCTACTCTCTCTTTCTGGCCTGGAGGCTATCCA	82	81	301358;201358	NM_004048.2:25
PGK1	NM_000291.3	965-1064	ATTGTCAAAGACCTAATGTCCAAAGCTGAGAAGAATGGTGTGAAGATTACCTTGCCTGTTGACTTTGTCACTGCTGACAAGTTTGATGAGAATGCCAAGA	81	79	399063;299063	NM_000291.3:964
RPLP0	NM_001002.3	251-350	CGAAATGTTTCATTGTGGGAGCAGACAATGTGGGCTCCAAGCAGATGCAGCAGATCCGCATGTCCCTTCGCGGGAAGGCTGTGGTGCTGATGGGCAAGAA	80	82	304781;204781	NM_001002.3:250
*Tm_CP: melting temperature of Capture Probe
**Tm_RP: melting temperature of Reporter Probe
#PN: part numbers for probes
