# Supplementary material for: Identification of gene expression predictors of occupational benzene exposure
Source: PLoS One. 2018 Oct 9;13(10):e0205427. doi: 10.1371/journal.pone.0205427 (PMC6177191; doi:10.1371/journal.pone.0205427)
Supplement: S3 Table — (XLSX) [file pone.0205427.s007.xlsx]

## Sheet: Sheet1
Table S3: Randomization of Samples Across Study Variables
ID	Age	Sex	Current smoking	Exposure category	Batch No.	Replicate Pair
CM001	19	Female	No	Ctr	1	R1
CM002	19	Female	No	Ctr	1	R1
CM003	23	Female	No	Ctr	1
CM004	37	Female	No	Ctr	1
CM005	29	Female	No	Ctr	1
CM006	27	Male	Yes	Ctr	1
CM007	29	Female	No	<1ppm	1	R2
CM008	22	Male	No	<1ppm	1
CM009	30	Male	No	<1ppm	1
CM010	22	Female	No	5-10ppm	1
CM011	23	Female	No	5-10ppm	1
CM012	44	Female	No	<1ppm	1
CM013	18	Male	Yes	Ctr	2	R3
CM014	22	Male	No	Ctr	2
CM015	29	Female	No	Ctr	2
CM016	26	Male	No	Ctr	2	R4
CM017	27	Male	Yes	Ctr	2
CM018	26	Male	No	Ctr	2
CM019	22	Male	No	<1ppm	2
CM020	34	Female	No	<1ppm	2
CM021	22	Female	No	<1ppm	2
CM022	21	Male	Yes	<1ppm	2
CM023	21	Female	No	<1ppm	2
CM024	20	Female	No	<1ppm	2
CM025	39	Female	No	Ctr	3
CM026	43	Female	No	Ctr	3
CM027	26	Male	No	Ctr	3
CM028	38	Female	No	Ctr	3	R5
CM029	38	Female	No	Ctr	3	R5
CM030	39	Female	No	<1ppm	3
CM031	35	Female	No	<1ppm	3
CM032	21	Male	Yes	<1ppm	3
CM033	22	Female	No	5-10ppm	3
CM034	38	Female	No	<1ppm	3	R6
CM035	24	Male	No	<1ppm	3
CM036	21	Male	Yes	>10ppm	3
CM037	22	Male	No	Ctr	4
CM038	26	Male	No	Ctr	4	R4
CM039	29	Female	No	<1ppm	4	R2
CM040	19	Male	No	<1ppm	4
CM041	33	Female	No	5-10ppm	4
CM042	23	Female	No	Ctr	4
CM043	41	Female	Yes	Ctr	4
CM044	20	Female	No	Ctr	4
CM045	29	Male	Yes	<1ppm	4
CM046	20	Male	No	<1ppm	4
CM047	22	Male	No	<1ppm	4
CM048	29	Female	No	<1ppm	4
CM049	22	Female	No	Ctr	5
CM050	41	Female	No	Ctr	5
CM051	22	Male	Yes	Ctr	5
CM052	18	Male	No	Ctr	5
CM053	27	Male	No	<1ppm	5
CM054	26	Female	No	5-10ppm	5
CM055	20	Female	No	<1ppm	5
CM056	20	Female	No	>10ppm	5
CM057	22	Male	No	<1ppm	5
CM058	23	Male	Yes	<1ppm	5
CM059	30	Female	No	<1ppm	5
CM060	46	Female	No	<1ppm	5
CM061	32	Female	No	Ctr	6
CM062	36	Female	No	Ctr	6
CM063	44	Female	No	Ctr	6
CM064	19	Male	No	Ctr	6
CM065	30	Male	No	Ctr	6
CM066	23	Male	Yes	<1ppm	6
CM067	20	Male	No	<1ppm	6
CM068	24	Male	No	<1ppm	6
CM069	39	Female	No	<1ppm	6
CM070	20	Female	No	5-10ppm	6
CM071	52	Female	No	>10ppm	6
CM072	19	Male	Yes	<1ppm	6
CM073	34	Male	Yes	Ctr	7
CM074	47	Female	No	5-10ppm	7
CM075	18	Female	No	Ctr	7
CM076	38	Female	No	<1ppm	7	R6
CM077	24	Female	No	>10ppm	7
CM078	46	Female	No	<1ppm	7
CM079	23	Male	No	<1ppm	7
CM080	25	Male	No	<1ppm	7
CM081	24	Male	Yes	<1ppm	7
CM082	37	Female	No	<1ppm	7
CM083	29	Female	No	<1ppm	7
CM084	46	Female	No	<1ppm	7
CM085	23	Male	Yes	Ctr	8
CM086	37	Female	No	Ctr	8
CM087	18	Male	Yes	Ctr	8	R3
CM088	26	Male	Yes	5-10ppm	8
CM089	22	Male	No	<1ppm	8
CM090	32	Female	No	5-10ppm	8
CM091	35	Female	No	<1ppm	8
CM092	42	Female	No	<1ppm	8
CM093	42	Female	No	<1ppm	8
CM094	43	Female	No	<1ppm	8
CM095	22	Male	Yes	<1ppm	8
CM096	45	Female	No	Ctr	8
