# Supplementary material for: Identification of gene expression predictors of occupational benzene exposure
Source: PLoS One. 2018 Oct 9;13(10):e0205427. doi: 10.1371/journal.pone.0205427 (PMC6177191; doi:10.1371/journal.pone.0205427)
Supplement: S4 Table — (XLSX) [file pone.0205427.s008.xlsx]

## Sheet: Sheet1
Table S4: nCounter Raw Data
File Name			20140423_McH-1_01_01.RCC	20140423_McH-1_01_02.RCC	20140423_McH-1_01_03.RCC	20140423_McH-1_01_04.RCC	20140423_McH-1_01_05.RCC	20140423_McH-1_01_06.RCC	20140423_McH-1_01_07.RCC	20140423_McH-1_01_08.RCC	20140423_McH-1_01_09.RCC	20140423_McH-1_01_10.RCC	20140423_McH-1_01_11.RCC	20140423_McH-1_01_12.RCC	20140423_McH-2_01_01.RCC	20140423_McH-2_01_02.RCC	20140423_McH-2_01_03.RCC	20140423_McH-2_01_04.RCC	20140423_McH-2_01_05.RCC	20140423_McH-2_01_06.RCC	20140423_McH-2_01_07.RCC	20140423_McH-2_01_08.RCC	20140423_McH-2_01_09.RCC	20140423_McH-2_01_10.RCC	20140423_McH-2_01_11.RCC	20140423_McH-2_01_12.RCC	20140423_McH-3_01_01.RCC	20140423_McH-3_01_02.RCC	20140423_McH-3_01_03.RCC	20140423_McH-3_01_04.RCC	20140423_McH-3_01_05.RCC	20140423_McH-3_01_06.RCC	20140423_McH-3_01_07.RCC	20140423_McH-3_01_08.RCC	20140423_McH-3_01_09.RCC	20140423_McH-3_01_10.RCC	20140423_McH-3_01_11.RCC	20140423_McH-3_01_12.RCC	20140423_McH-4_01_01.RCC	20140423_McH-4_01_02.RCC	20140423_McH-4_01_03.RCC	20140423_McH-4_01_04.RCC	20140423_McH-4_01_05.RCC	20140423_McH-4_01_06.RCC	20140423_McH-4_01_07.RCC	20140423_McH-4_01_08.RCC	20140423_McH-4_01_09.RCC	20140423_McH-4_01_10.RCC	20140423_McH-4_01_11.RCC
Sample ID			CM001	CM002	CM003	CM004	CM005	CM006	CM007	CM008	CM009	CM010	CM011	CM012	CM013	CM014	CM015	CM016	CM017	CM018	CM019	CM020	CM021	CM022	CM023	CM024	CM025	CM026	CM027	CM028	CM029	CM030	CM031	CM032	CM033	CM034	CM035	CM036	CM037	CM038	CM039	CM040	CM041	CM042	CM043	CM044	CM045	CM046	CM047
Description			Batch 1, replicate of CM002	Batch 1, replicate of CM001	Batch 1	Batch 1	Batch 1	Batch 1	Batch 1, replicate of CM039	Batch 1	Batch 1	Batch 1	Batch 1	Batch 1	Batch 2, replicate of CM087	Batch 2	Batch 2	Batch 2, replicate of CM038	Batch 2	Batch 2	Batch 2	Batch 2	Batch 2	Batch 2	Batch 2	Batch 2	Batch 3	Batch 3	Batch 3	Batch 3, replicate of CM029	Batch 3, replicate of CM028	Batch 3	Batch 3	Batch 3	Batch 3	Batch 3, replicate of CM076	Batch 3	Batch 3	Batch 4	Batch 4, replicate of CM016	Batch 4, replicate of CM007	Batch 4	Batch 4	Batch 4	Batch 4	Batch 4	Batch 4	Batch 4	Batch 4
Sample Date			2014-04-23	2014-04-23	2014-04-23	2014-04-23	2014-04-23	2014-04-23	2014-04-23	2014-04-23	2014-04-23	2014-04-23	2014-04-23	2014-04-23	2014-04-23	2014-04-23	2014-04-23	2014-04-23	2014-04-23	2014-04-23	2014-04-23	2014-04-23	2014-04-23	2014-04-23	2014-04-23	2014-04-23	2014-04-23	2014-04-23	2014-04-23	2014-04-23	2014-04-23	2014-04-23	2014-04-23	2014-04-23	2014-04-23	2014-04-23	2014-04-23	2014-04-23	2014-04-23	2014-04-23	2014-04-23	2014-04-23	2014-04-23	2014-04-23	2014-04-23	2014-04-23	2014-04-23	2014-04-23	2014-04-23
File Version			1.7	1.7	1.7	1.7	1.7	1.7	1.7	1.7	1.7	1.7	1.7	1.7	1.7	1.7	1.7	1.7	1.7	1.7	1.7	1.7	1.7	1.7	1.7	1.7	1.7	1.7	1.7	1.7	1.7	1.7	1.7	1.7	1.7	1.7	1.7	1.7	1.7	1.7	1.7	1.7	1.7	1.7	1.7	1.7	1.7	1.7	1.7
Gene RLF			MCHALE01_C2655_POP	MCHALE01_C2655_POP	MCHALE01_C2655_POP	MCHALE01_C2655_POP	MCHALE01_C2655_POP	MCHALE01_C2655_POP	MCHALE01_C2655_POP	MCHALE01_C2655_POP	MCHALE01_C2655_POP	MCHALE01_C2655_POP	MCHALE01_C2655_POP	MCHALE01_C2655_POP	MCHALE01_C2655_POP	MCHALE01_C2655_POP	MCHALE01_C2655_POP	MCHALE01_C2655_POP	MCHALE01_C2655_POP	MCHALE01_C2655_POP	MCHALE01_C2655_POP	MCHALE01_C2655_POP	MCHALE01_C2655_POP	MCHALE01_C2655_POP	MCHALE01_C2655_POP	MCHALE01_C2655_POP	MCHALE01_C2655_POP	MCHALE01_C2655_POP	MCHALE01_C2655_POP	MCHALE01_C2655_POP	MCHALE01_C2655_POP	MCHALE01_C2655_POP	MCHALE01_C2655_POP	MCHALE01_C2655_POP	MCHALE01_C2655_POP	MCHALE01_C2655_POP	MCHALE01_C2655_POP	MCHALE01_C2655_POP	MCHALE01_C2655_POP	MCHALE01_C2655_POP	MCHALE01_C2655_POP	MCHALE01_C2655_POP	MCHALE01_C2655_POP	MCHALE01_C2655_POP	MCHALE01_C2655_POP	MCHALE01_C2655_POP	MCHALE01_C2655_POP	MCHALE01_C2655_POP	MCHALE01_C2655_POP
Comments
Lane ID			1	2	3	4	5	6	7	8	9	10	11	12	1	2	3	4	5	6	7	8	9	10	11	12	1	2	3	4	5	6	7	8	9	10	11	12	1	2	3	4	5	6	7	8	9	10	11
FOV Count			280	280	280	280	280	280	280	280	280	280	280	280	280	280	280	280	280	280	280	280	280	280	280	280	280	280	280	280	280	280	280	280	280	280	280	280	280	280	280	280	280	280	280	280	280	280	280
FOV Counted			280	279	280	280	280	280	280	280	280	280	280	280	279	280	280	280	280	280	280	280	280	280	280	280	280	280	280	280	280	279	279	280	280	280	280	280	280	280	280	280	280	280	280	280	280	280	280
Scanner ID			KB0006	KB0006	KB0006	KB0006	KB0006	KB0006	KB0006	KB0006	KB0006	KB0006	KB0006	KB0006	KB0006	KB0006	KB0006	KB0006	KB0006	KB0006	KB0006	KB0006	KB0006	KB0006	KB0006	KB0006	KB0006	KB0006	KB0006	KB0006	KB0006	KB0006	KB0006	KB0006	KB0006	KB0006	KB0006	KB0006	KB0006	KB0006	KB0006	KB0006	KB0006	KB0006	KB0006	KB0006	KB0006	KB0006	KB0006
Stage Position			2	2	2	2	2	2	2	2	2	2	2	2	3	3	3	3	3	3	3	3	3	3	3	3	4	4	4	4	4	4	4	4	4	4	4	4	5	5	5	5	5	5	5	5	5	5	5
Binding Density			0.39	0.4	0.47	0.61	0.59	0.54	0.58	0.69	0.58	0.58	0.61	0.57	0.46	0.47	0.58	0.76	0.67	0.64	0.4	0.7	0.66	0.58	0.68	0.69	0.65	0.65	0.53	0.84	0.73	0.85	0.8	0.74	0.6	0.92	0.74	0.65	0.74	0.61	0.72	0.81	0.71	0.3	0.38	0.4	0.72	0.74	1
Positive	POS_A	ERCC_00117.1	21272	22366	20110	20081	17985	18330	17053	16134	15934	18394	19094	17013	19142	18818	22566	20802	19989	19255	21016	19401	20334	18557	17946	17696	23171	26603	21975	25843	22703	20588	19277	20457	24915	23704	23482	23659	24289	18814	20826	21532	23373	33148	32376	26789	23432	24619	19967
Positive	POS_B	ERCC_00112.1	7363	7769	7213	7712	6890	6674	6487	6120	6024	6814	7425	6811	6579	7115	8196	7717	7402	6959	7242	7237	7257	7232	6601	6913	7951	9055	7306	8423	7503	7053	6520	7151	8169	8164	8137	8358	7813	5811	6785	6773	7557	9610	9697	8091	7584	8213	6646
Positive	POS_C	ERCC_00002.1	2411	2472	2180	2313	2253	2160	2043	1942	1841	2161	2358	2126	2170	2377	2679	2397	2240	2223	2297	2279	2280	2225	2067	2207	2367	2592	2167	2407	2184	2212	1910	2178	2400	2458	2440	2506	2407	1730	2014	2118	2232	2966	2859	2409	2153	2509	2003
Positive	POS_D	ERCC_00092.1	593	634	491	571	481	503	486	448	469	512	548	501	566	519	639	548	566	529	629	540	602	564	479	504	604	690	585	622	557	460	436	534	641	652	610	627	595	477	516	510	624	802	758	598	574	595	532
Positive	POS_E	ERCC_00035.1	156	136	154	184	183	159	166	156	152	154	192	168	146	140	173	186	186	193	139	157	199	171	202	165	193	201	165	242	224	191	192	182	226	249	190	218	223	178	172	194	210	169	181	145	196	196	204
Positive	POS_F	ERCC_00034.1	46	49	42	58	43	30	49	33	35	43	50	42	42	40	53	44	42	37	38	45	44	46	43	50	50	63	40	57	50	33	61	51	46	41	53	36	42	39	39	58	47	69	67	49	46	47	47
Negative	NEG_A	ERCC_00096.1	13	20	17	17	25	16	28	29	18	26	17	12	11	10	16	24	16	12	25	23	25	18	18	20	11	17	12	21	25	24	15	27	26	38	33	21	18	13	39	26	16	15	18	13	26	29	23
Negative	NEG_B	ERCC_00041.1	38	32	41	40	50	43	45	32	40	35	51	40	39	39	29	44	57	34	20	42	47	40	47	46	52	54	41	49	47	48	51	49	42	48	37	52	54	42	38	36	50	17	31	27	46	38	65
Negative	NEG_C	ERCC_00019.1	4	5	1	12	4	3	10	13	10	6	11	2	4	5	6	3	9	4	1	11	7	12	6	8	2	3	10	6	4	6	7	9	5	10	13	5	5	4	8	8	10	4	8	8	9	6	10
Negative	NEG_D	ERCC_00076.1	6	3	5	9	7	9	15	15	4	12	10	8	12	8	12	5	8	5	7	11	11	9	10	11	7	11	2	10	8	20	17	15	12	11	12	4	5	4	14	13	13	4	4	2	11	9	16
Negative	NEG_E	ERCC_00098.1	10	9	10	13	23	8	21	25	23	19	15	20	12	13	12	13	14	16	15	13	19	12	18	18	12	16	7	22	12	21	24	18	19	17	29	18	14	15	21	34	19	21	23	16	23	29	13
Negative	NEG_F	ERCC_00126.1	32	35	43	54	43	49	45	41	41	23	51	50	42	38	53	69	60	46	48	43	53	45	57	47	62	60	27	52	45	54	52	42	46	48	38	52	47	53	51	48	58	36	26	38	51	48	55
Negative	NEG_G	ERCC_00144.1	2	1	2	2	3	1	2	3	5	1	3	2	4	2	2	1	1	2	1	7	1	2	1	7	2	1	1	2	3	6	3	4	4	1	8	1	1	2	6	7	2	2	1	3	2	4	3
Negative	NEG_H	ERCC_00154.1	3	2	1	1	3	2	1	6	8	3	4	5	2	3	4	3	4	3	2	4	2	6	6	4	3	2	6	3	4	7	5	4	7	7	5	1	5	3	5	9	4	5	2	1	3	3	6
Housekeeping	B2M	NM_004048.2	273173	278460	372678	433760	419313	418482	333598	352826	388647	360673	430228	385728	328183	343291	400298	538272	488250	502128	266514	417492	470260	411030	454806	365813	467761	444663	398374	550541	509347	464985	457731	416869	377631	562259	387204	443488	530412	435738	398759	416898	437905	171290	202288	253069	431352	416320	578706
Housekeeping	PGK1	NM_000291.3	9644	10111	10163	13902	12900	13272	12831	14921	13946	13808	13293	10664	9345	10366	12165	17485	15802	14858	8771	13882	17342	13962	17299	14905	11472	12576	13074	18767	16982	16609	14671	16021	13078	15704	15076	14584	17005	13759	14598	17491	13331	4570	8147	9114	14342	13653	19535
Housekeeping	RPLP0	NM_001002.3	23609	25041	20015	27175	26012	31099	22421	26356	24091	24774	23448	21723	22744	19745	24092	28358	34428	28732	18977	20924	20911	25169	31319	22613	26366	35060	28988	35683	33408	30116	26401	35633	30181	34167	34632	40809	40324	25551	28913	31334	26320	11324	16018	19460	30296	26913	44872
Endogenous	ACSL1	NM_001995.2	4418	4522	3893	8844	7499	5151	17842	21636	15473	15963	12560	15228	4042	4553	6666	13767	4259	3347	4921	15721	12920	7105	13702	21027	6328	6782	4900	12903	11783	20516	14210	16103	11595	15991	17240	4003	6508	11082	20110	22421	15089	2547	7224	6538	16863	17740	23830
Endogenous	AQP9	NM_020980.3	1528	1566	2065	3564	3337	1668	7807	16293	8172	6567	6675	5132	2052	2173	3004	4896	2284	1178	2211	9632	5352	3532	5966	15021	2972	2216	2256	6409	5990	13792	10115	11892	5018	11097	12931	1612	2766	4132	9652	17142	8037	1245	4497	2177	12609	11804	17020
Endogenous	CCL20	NM_004591.1	2384	2386	1173	9092	14131	2798	12530	25054	13421	13953	8599	8336	4107	1564	4983	7088	7759	2228	4628	16283	7584	6519	10635	21210	8380	7450	2016	5176	4970	13364	13349	12629	10072	11942	19449	5123	5382	5707	14756	27169	8721	1575	4163	3712	13415	17419	15721
Endogenous	CD44	NM_000610.3	4836	5092	2267	7661	7683	3416	15113	17529	11701	11102	14419	10796	4182	2908	7696	11086	3352	2297	6103	12103	9033	12144	12649	18478	5481	4598	4406	7797	7278	19163	13483	17092	12639	18390	18467	6248	8323	8118	15645	16318	16988	2835	7472	5851	18457	16126	16361
Endogenous	CEBPA	NM_004364.2	345	401	306	466	571	717	178	216	281	416	436	326	510	398	451	674	779	427	363	263	525	677	586	130	782	638	640	1133	1106	226	229	535	315	209	240	747	629	549	235	298	337	171	542	415	436	289	629
Endogenous	CLEC5A	NM_013252.2	400	410	214	124	188	135	779	1639	656	567	1051	203	116	250	510	157	331	221	215	1785	616	590	834	2021	262	77	223	287	247	1057	1138	868	654	1293	894	145	349	131	766	1595	1072	97	356	207	499	700	1111
Endogenous	CMYA5	NM_153610.3	28	31	32	45	35	45	38	34	39	34	55	38	34	36	41	49	44	45	23	36	51	30	46	37	44	47	41	57	41	44	49	41	33	57	37	47	54	23	38	43	41	18	155	23	45	29	54
Endogenous	DNAAF1	NM_178452.4	20	13	34	25	15	26	17	14	17	12	17	10	17	10	9	26	16	14	14	14	18	16	20	13	20	17	24	15	16	17	22	14	21	23	18	19	19	20	17	16	18	6	607	142	16	17	18
Endogenous	DRAM1	NM_018370.2	364	412	381	903	975	569	2567	2742	2053	1543	1259	2469	600	478	779	1828	571	474	612	1759	637	846	709	3066	782	647	527	855	774	3051	1413	3578	1511	2116	2925	625	722	1327	2556	2700	1719	242	1300	721	2851	2691	3318
Endogenous	F3	NM_001993.3	126	111	162	1556	1269	218	2310	11168	1740	3114	1850	3275	1025	274	1091	1693	386	150	782	5283	1036	3001	3778	6968	695	585	263	1185	1170	9082	4364	6765	1742	6935	5367	358	497	1348	2329	11761	4284	394	1362	568	6212	5535	9943
Endogenous	GPR132	NM_001278694.1	608	580	776	1129	808	694	1819	2270	1417	1201	1122	1571	409	637	826	1116	710	820	669	1278	853	788	1224	1834	853	1159	1110	1138	970	2533	1840	2503	2009	2314	3055	828	1337	1104	2400	2590	2040	526	967	952	2226	2025	2910
Endogenous	IFNB1	NM_002176e1.1	14	26	30	93	139	17	724	262	383	194	152	244	137	4	147	178	21	10	59	442	94	64	93	445	89	146	6	399	380	869	566	562	90	891	221	91	54	169	800	463	372	34	453	235	388	411	402
Endogenous	IL1A	NM_000575.3	521	600	580	1683	3507	1942	7677	11902	5403	6068	3447	8259	1381	1120	3229	3468	3224	1059	1837	5809	2476	2005	1815	8441	3479	3060	2025	1778	1587	6123	5127	11928	5396	4975	13978	1825	2132	3079	9171	8275	4051	589	1631	1248	7632	10267	8977
Endogenous	IL1RN	NM_000577.3	707	772	429	2153	4193	1127	3903	5496	2871	5064	3341	2801	2300	554	2652	3040	2468	532	1426	4072	2907	2014	2823	5404	3038	2904	1040	5910	5278	7503	5215	6854	3439	5358	7389	2642	2932	3552	6567	9240	5496	1321	3722	2992	5767	8266	6821
Endogenous	IL6	NM_000600.3	674	728	238	13769	3613	485	26667	32669	11167	13593	6330	14327	3473	597	8770	4021	1229	367	924	12978	3346	2098	2938	22667	1597	4747	624	7994	7389	16456	26146	20747	11177	15400	28068	980	1837	3323	26218	23965	19212	1775	2140	2834	16586	18488	11759
Endogenous	KCNJ2	NM_000891.2	123	115	223	291	411	364	1354	1493	780	1244	853	1673	256	293	482	863	826	347	422	895	968	473	483	1643	564	596	548	679	608	1237	1325	1656	657	1100	1217	426	390	717	1630	1465	953	164	768	427	1125	1379	1407
Endogenous	MPL	NM_005373.2	32	50	109	52	85	146	49	47	132	50	62	78	64	66	45	455	179	128	30	145	63	253	46	64	95	151	91	57	48	98	144	57	60	137	124	142	81	471	92	79	147	39	383	78	47	106	142
Endogenous	NFKB1	NM_003998.2	697	825	578	1256	790	677	2212	2914	1566	1315	1469	1438	600	523	853	1131	688	589	673	1450	934	853	1145	1925	1033	983	831	1381	1211	3403	2261	2793	1876	3058	3289	941	1452	1044	2797	3131	2211	459	1163	938	2293	2303	2829
Endogenous	PLAUR	NM_001005376.1	467	449	347	895	1100	587	1447	1746	953	1669	1025	725	520	337	763	944	743	348	433	1403	1196	702	1407	1172	757	1074	508	2390	2152	2680	1690	1902	1334	1865	1539	649	1072	1118	2321	2317	2514	390	1471	860	1677	1401	2281
Endogenous	PLCL1	NM_006226.3	577	574	471	520	531	448	677	508	403	617	540	451	526	405	511	475	737	477	495	481	556	621	795	654	518	614	516	918	855	703	501	815	731	892	749	741	664	357	781	536	683	301	985	634	642	452	855
Endogenous	PRG2	NM_002728.4	59	59	56	88	69	47	221	393	192	103	113	105	47	38	52	120	64	36	50	151	97	91	114	219	123	91	68	122	119	361	227	340	190	299	462	92	150	118	343	403	340	43	892	158	276	290	388
Endogenous	PTGS2	NM_000963.1	5997	6140	4324	17194	28430	8512	38426	46617	22668	41754	23616	24546	11552	5674	22077	19089	15597	6136	10355	40380	24578	22531	38603	37997	9434	18216	6530	29244	27264	52090	36006	34680	23125	33716	30394	14585	12655	16204	44959	44931	33899	5514	11806	13246	29155	47770	38034
Endogenous	PTX3	NM_002852.3	1179	1230	440	1107	2137	617	4457	4228	4130	3659	2961	3580	995	615	1407	2150	1849	354	1333	4305	2336	2573	2746	6181	1198	1090	599	1858	1723	5223	4590	4929	2848	4567	4167	1669	1729	1774	4489	5823	3242	474	1635	2248	4329	4022	3976
Endogenous	SERPINB2	NM_002575.1	719	790	342	724	1431	99	6604	19173	4518	3241	4151	2519	504	261	1049	723	641	69	453	13586	1346	1462	1592	18226	482	419	178	638	633	10505	13979	7969	4882	13948	4478	220	1032	603	8019	17800	7380	599	1259	630	8589	3409	8130
Endogenous	SLC2A6	NM_001145099.1	253	229	140	332	412	342	492	566	507	403	486	466	275	137	244	643	317	194	305	265	530	422	412	385	736	399	273	845	664	726	516	778	521	606	779	490	547	714	744	703	569	171	723	489	765	689	978
Endogenous	SOD2	NM_000636.2	404	388	390	775	791	692	1465	2589	1177	1741	1287	1244	550	426	661	1240	899	440	496	1429	1335	943	1326	1825	1122	732	702	1639	1489	2776	1837	1891	1064	2003	2342	865	956	1330	2051	2780	2102	311	1320	853	1938	2082	3147
Endogenous	TNFAIP6	NM_007115.2	61	65	73	144	210	161	440	794	478	557	247	440	67	136	154	220	387	156	89	707	305	162	201	1025	254	121	200	175	125	828	513	752	270	623	837	142	145	180	514	444	429	40	144	61	454	758	1497
Endogenous	TTC9B	NM_152479.5	13	17	19	23	17	29	16	13	21	12	25	19	8	18	19	23	21	21	16	22	23	16	27	25	20	22	19	22	22	26	20	20	14	35	23	30	23	15	17	24	21	4	36	12	20	28	35
Endogenous	UPB1	NM_016327.2	226	208	112	624	687	211	1342	1471	997	779	856	689	669	85	553	1307	289	83	818	992	1024	739	817	911	684	510	179	1150	1053	2007	1026	1601	1057	1181	1661	521	684	1208	1782	1475	1394	244	1240	724	1728	1387	1111
Endogenous	ZNF703	NM_025069.1	126	123	112	172	127	205	117	51	78	179	75	91	85	66	74	188	176	91	81	88	113	93	168	71	133	161	85	658	538	202	133	118	112	176	139	159	147	220	195	81	175	128	675	430	142	115	149
[truncated: 49 more columns]
