# Supplementary material for: Identification of gene expression predictors of occupational benzene exposure
Source: PLoS One. 2018 Oct 9;13(10):e0205427. doi: 10.1371/journal.pone.0205427 (PMC6177191; doi:10.1371/journal.pone.0205427)
Supplement: S5 Table — (XLSX) [file pone.0205427.s009.xlsx]

## Sheet: Sheet1
Table S5. Normalized nCounter Data
File Name			20140423_McH-1_01_01.RCC	20140423_McH-1_01_02.RCC	20140423_McH-1_01_03.RCC	20140423_McH-1_01_04.RCC	20140423_McH-1_01_05.RCC	20140423_McH-1_01_06.RCC	20140423_McH-1_01_07.RCC	20140423_McH-1_01_08.RCC	20140423_McH-1_01_09.RCC	20140423_McH-1_01_10.RCC	20140423_McH-1_01_11.RCC	20140423_McH-1_01_12.RCC	20140423_McH-2_01_01.RCC	20140423_McH-2_01_02.RCC	20140423_McH-2_01_03.RCC	20140423_McH-2_01_04.RCC	20140423_McH-2_01_05.RCC	20140423_McH-2_01_06.RCC	20140423_McH-2_01_07.RCC	20140423_McH-2_01_08.RCC	20140423_McH-2_01_09.RCC	20140423_McH-2_01_10.RCC	20140423_McH-2_01_11.RCC	20140423_McH-2_01_12.RCC	20140423_McH-3_01_01.RCC	20140423_McH-3_01_02.RCC	20140423_McH-3_01_03.RCC	20140423_McH-3_01_04.RCC	20140423_McH-3_01_05.RCC	20140423_McH-3_01_06.RCC	20140423_McH-3_01_07.RCC	20140423_McH-3_01_08.RCC	20140423_McH-3_01_09.RCC	20140423_McH-3_01_10.RCC	20140423_McH-3_01_11.RCC	20140423_McH-3_01_12.RCC	20140423_McH-4_01_01.RCC	20140423_McH-4_01_02.RCC	20140423_McH-4_01_03.RCC	20140423_McH-4_01_04.RCC	20140423_McH-4_01_05.RCC	20140423_McH-4_01_06.RCC	20140423_McH-4_01_07.RCC	20140423_McH-4_01_08.RCC	20140423_McH-4_01_09.RCC	20140423_McH-4_01_10.RCC	20140423_McH-4_01_11.RCC
Sample ID			CM001	CM002	CM003	CM004	CM005	CM006	CM007	CM008	CM009	CM010	CM011	CM012	CM013	CM014	CM015	CM016	CM017	CM018	CM019	CM020	CM021	CM022	CM023	CM024	CM025	CM026	CM027	CM028	CM029	CM030	CM031	CM032	CM033	CM034	CM035	CM036	CM037	CM038	CM039	CM040	CM041	CM042	CM043	CM044	CM045	CM046	CM047
Description			Batch 1, replicate of CM002	Batch 1, replicate of CM001	Batch 1	Batch 1	Batch 1	Batch 1	Batch 1, replicate of CM039	Batch 1	Batch 1	Batch 1	Batch 1	Batch 1	Batch 2, replicate of CM087	Batch 2	Batch 2	Batch 2, replicate of CM038	Batch 2	Batch 2	Batch 2	Batch 2	Batch 2	Batch 2	Batch 2	Batch 2	Batch 3	Batch 3	Batch 3	Batch 3, replicate of CM029	Batch 3, replicate of CM028	Batch 3	Batch 3	Batch 3	Batch 3	Batch 3, replicate of CM076	Batch 3	Batch 3	Batch 4	Batch 4, replicate of CM016	Batch 4, replicate of CM007	Batch 4	Batch 4	Batch 4	Batch 4	Batch 4	Batch 4	Batch 4	Batch 4
Sample Date			2014-04-23	2014-04-23	2014-04-23	2014-04-23	2014-04-23	2014-04-23	2014-04-23	2014-04-23	2014-04-23	2014-04-23	2014-04-23	2014-04-23	2014-04-23	2014-04-23	2014-04-23	2014-04-23	2014-04-23	2014-04-23	2014-04-23	2014-04-23	2014-04-23	2014-04-23	2014-04-23	2014-04-23	2014-04-23	2014-04-23	2014-04-23	2014-04-23	2014-04-23	2014-04-23	2014-04-23	2014-04-23	2014-04-23	2014-04-23	2014-04-23	2014-04-23	2014-04-23	2014-04-23	2014-04-23	2014-04-23	2014-04-23	2014-04-23	2014-04-23	2014-04-23	2014-04-23	2014-04-23	2014-04-23
File Version			1.7	1.7	1.7	1.7	1.7	1.7	1.7	1.7	1.7	1.7	1.7	1.7	1.7	1.7	1.7	1.7	1.7	1.7	1.7	1.7	1.7	1.7	1.7	1.7	1.7	1.7	1.7	1.7	1.7	1.7	1.7	1.7	1.7	1.7	1.7	1.7	1.7	1.7	1.7	1.7	1.7	1.7	1.7	1.7	1.7	1.7	1.7
Gene RLF			MCHALE01_C2655_POP	MCHALE01_C2655_POP	MCHALE01_C2655_POP	MCHALE01_C2655_POP	MCHALE01_C2655_POP	MCHALE01_C2655_POP	MCHALE01_C2655_POP	MCHALE01_C2655_POP	MCHALE01_C2655_POP	MCHALE01_C2655_POP	MCHALE01_C2655_POP	MCHALE01_C2655_POP	MCHALE01_C2655_POP	MCHALE01_C2655_POP	MCHALE01_C2655_POP	MCHALE01_C2655_POP	MCHALE01_C2655_POP	MCHALE01_C2655_POP	MCHALE01_C2655_POP	MCHALE01_C2655_POP	MCHALE01_C2655_POP	MCHALE01_C2655_POP	MCHALE01_C2655_POP	MCHALE01_C2655_POP	MCHALE01_C2655_POP	MCHALE01_C2655_POP	MCHALE01_C2655_POP	MCHALE01_C2655_POP	MCHALE01_C2655_POP	MCHALE01_C2655_POP	MCHALE01_C2655_POP	MCHALE01_C2655_POP	MCHALE01_C2655_POP	MCHALE01_C2655_POP	MCHALE01_C2655_POP	MCHALE01_C2655_POP	MCHALE01_C2655_POP	MCHALE01_C2655_POP	MCHALE01_C2655_POP	MCHALE01_C2655_POP	MCHALE01_C2655_POP	MCHALE01_C2655_POP	MCHALE01_C2655_POP	MCHALE01_C2655_POP	MCHALE01_C2655_POP	MCHALE01_C2655_POP	MCHALE01_C2655_POP
Comments
Lane ID			1	2	3	4	5	6	7	8	9	10	11	12	1	2	3	4	5	6	7	8	9	10	11	12	1	2	3	4	5	6	7	8	9	10	11	12	1	2	3	4	5	6	7	8	9	10	11
FOV Count			280	280	280	280	280	280	280	280	280	280	280	280	280	280	280	280	280	280	280	280	280	280	280	280	280	280	280	280	280	280	280	280	280	280	280	280	280	280	280	280	280	280	280	280	280	280	280
FOV Counted			280	279	280	280	280	280	280	280	280	280	280	280	279	280	280	280	280	280	280	280	280	280	280	280	280	280	280	280	280	279	279	280	280	280	280	280	280	280	280	280	280	280	280	280	280	280	280
Scanner ID			KB0006	KB0006	KB0006	KB0006	KB0006	KB0006	KB0006	KB0006	KB0006	KB0006	KB0006	KB0006	KB0006	KB0006	KB0006	KB0006	KB0006	KB0006	KB0006	KB0006	KB0006	KB0006	KB0006	KB0006	KB0006	KB0006	KB0006	KB0006	KB0006	KB0006	KB0006	KB0006	KB0006	KB0006	KB0006	KB0006	KB0006	KB0006	KB0006	KB0006	KB0006	KB0006	KB0006	KB0006	KB0006	KB0006	KB0006
Stage Position			2	2	2	2	2	2	2	2	2	2	2	2	3	3	3	3	3	3	3	3	3	3	3	3	4	4	4	4	4	4	4	4	4	4	4	4	5	5	5	5	5	5	5	5	5	5	5
Binding Density			0.39	0.4	0.47	0.61	0.59	0.54	0.58	0.69	0.58	0.58	0.61	0.57	0.46	0.47	0.58	0.76	0.67	0.64	0.4	0.7	0.66	0.58	0.68	0.69	0.65	0.65	0.53	0.84	0.73	0.85	0.8	0.74	0.6	0.92	0.74	0.65	0.74	0.61	0.72	0.81	0.71	0.3	0.38	0.4	0.72	0.74	1
POS control normalization factor			1.08	1.06	1.17	1.03	1.16	1.26	1.19	1.34	1.34	1.19	1.07	1.2	1.18	1.19	0.98	1.07	1.1	1.15	1.14	1.13	1.07	1.12	1.17	1.15	1	0.88	1.12	0.91	1.02	1.19	1.13	1.09	0.96	0.97	0.98	1.01	1	1.27	1.17	1.07	1.01	0.82	0.82	1.03	1.05	0.99	1.11
Housekeeping normalization factor			1.33	1.3	1.15	1.01	0.95	0.81	1.05	0.82	0.84	0.97	1.05	1.07	1.17	1.17	1.19	0.83	0.81	0.83	1.41	1.02	0.97	0.97	0.78	1	1.09	1.11	0.96	0.87	0.85	0.78	0.9	0.85	1.12	0.88	0.99	0.88	0.8	0.84	0.88	0.88	1.06	3.39	2.33	1.57	0.95	1.08	0.64
Positive	POS_A	ERCC_00117.1	21272	22366	20110	20081	17985	18330	17053	16134	15934	18394	19094	17013	19142	18818	22566	20802	19989	19255	21016	19401	20334	18557	17946	17696	23171	26603	21975	25843	22703	20588	19277	20457	24915	23704	23482	23659	24289	18814	20826	21532	23373	33148	32376	26789	23432	24619	19967
Positive	POS_B	ERCC_00112.1	7363	7769	7213	7712	6890	6674	6487	6120	6024	6814	7425	6811	6579	7115	8196	7717	7402	6959	7242	7237	7257	7232	6601	6913	7951	9055	7306	8423	7503	7053	6520	7151	8169	8164	8137	8358	7813	5811	6785	6773	7557	9610	9697	8091	7584	8213	6646
Positive	POS_C	ERCC_00002.1	2411	2472	2180	2313	2253	2160	2043	1942	1841	2161	2358	2126	2170	2377	2679	2397	2240	2223	2297	2279	2280	2225	2067	2207	2367	2592	2167	2407	2184	2212	1910	2178	2400	2458	2440	2506	2407	1730	2014	2118	2232	2966	2859	2409	2153	2509	2003
Positive	POS_D	ERCC_00092.1	593	634	491	571	481	503	486	448	469	512	548	501	566	519	639	548	566	529	629	540	602	564	479	504	604	690	585	622	557	460	436	534	641	652	610	627	595	477	516	510	624	802	758	598	574	595	532
Positive	POS_E	ERCC_00035.1	156	136	154	184	183	159	166	156	152	154	192	168	146	140	173	186	186	193	139	157	199	171	202	165	193	201	165	242	224	191	192	182	226	249	190	218	223	178	172	194	210	169	181	145	196	196	204
Positive	POS_F	ERCC_00034.1	46	49	42	58	43	30	49	33	35	43	50	42	42	40	53	44	42	37	38	45	44	46	43	50	50	63	40	57	50	33	61	51	46	41	53	36	42	39	39	58	47	69	67	49	46	47	47
Negative	NEG_A	ERCC_00096.1	13	20	17	17	25	16	28	29	18	26	17	12	11	10	16	24	16	12	25	23	25	18	18	20	11	17	12	21	25	24	15	27	26	38	33	21	18	13	39	26	16	15	18	13	26	29	23
Negative	NEG_B	ERCC_00041.1	38	32	41	40	50	43	45	32	40	35	51	40	39	39	29	44	57	34	20	42	47	40	47	46	52	54	41	49	47	48	51	49	42	48	37	52	54	42	38	36	50	17	31	27	46	38	65
Negative	NEG_C	ERCC_00019.1	4	5	1	12	4	3	10	13	10	6	11	2	4	5	6	3	9	4	1	11	7	12	6	8	2	3	10	6	4	6	7	9	5	10	13	5	5	4	8	8	10	4	8	8	9	6	10
Negative	NEG_D	ERCC_00076.1	6	3	5	9	7	9	15	15	4	12	10	8	12	8	12	5	8	5	7	11	11	9	10	11	7	11	2	10	8	20	17	15	12	11	12	4	5	4	14	13	13	4	4	2	11	9	16
Negative	NEG_E	ERCC_00098.1	10	9	10	13	23	8	21	25	23	19	15	20	12	13	12	13	14	16	15	13	19	12	18	18	12	16	7	22	12	21	24	18	19	17	29	18	14	15	21	34	19	21	23	16	23	29	13
Negative	NEG_F	ERCC_00126.1	32	35	43	54	43	49	45	41	41	23	51	50	42	38	53	69	60	46	48	43	53	45	57	47	62	60	27	52	45	54	52	42	46	48	38	52	47	53	51	48	58	36	26	38	51	48	55
Negative	NEG_G	ERCC_00144.1	2	1	2	2	3	1	2	3	5	1	3	2	4	2	2	1	1	2	1	7	1	2	1	7	2	1	1	2	3	6	3	4	4	1	8	1	1	2	6	7	2	2	1	3	2	4	3
Negative	NEG_H	ERCC_00154.1	3	2	1	1	3	2	1	6	8	3	4	5	2	3	4	3	4	3	2	4	2	6	6	4	3	2	6	3	4	7	5	4	7	7	5	1	5	3	5	9	4	5	2	1	3	3	6
Housekeeping	B2M	NM_004048.2	393970	385161	503167	452932	460667	429378	416351	389431	437742	413983	480292	493011	455559	475373	467243	477716	434013	479421	430200	481965	484563	447638	414531	419977	512945	437373	427498	438723	440229	432044	465582	384387	406976	479036	376983	395057	424598	465337	412693	389666	467182	472932	388205	406903	430697	444806	414628
Housekeeping	PGK1	NM_000291.3	13908.6	13985.4	13721.5	14516.5	14172.2	13617.5	16013.9	16469	15707.7	15848.9	14839.9	13630	12972	14354.4	14199.5	15517.9	14046.6	14186.1	14157.9	16025.8	17869.5	15205.5	15767.1	17111.9	12580.1	12369.8	14029.8	14955.3	14677.5	15432.4	14922.6	14772.6	14094.3	13379.5	14678	12991.4	13612.6	14693.6	15108.1	16348.5	14222.3	12617.8	15634.6	14654.2	14320.2	14587.2	13996.3
Housekeeping	RPLP0	NM_001002.3	34048.9	34636.3	27023	28376.1	28577.4	31908.7	27982.8	29090.4	27134.2	28435.8	26176.6	27764.8	31571.5	27342	28121.1	25167.7	30603.6	27432.7	30632.2	24155.3	21547	27410.7	28545.6	25961.2	28912.9	34485.2	31107.2	28435.6	28874.6	27982.5	26853.8	32856.5	32526.3	29109.7	33717.8	36352.4	32279.6	27286.7	29923.3	29287.2	28079.7	31265.6	30739.6	31289.2	30250	28754.5	32149.6
Endogenous	ACSL1	NM_001995.2	6371.63	6254.75	5256.09	9234.91	8238.57	5285.11	22267.9	23880.7	17427.6	18322.5	14021.6	19463.4	5610.8	6304.78	7780.81	12218.2	3785.89	3195.64	7943.35	18148.8	13313	7737.8	12488.6	24140.3	6939.26	6670.81	5258.23	10282.3	10184.1	19062.6	14453.7	14848.3	12496	13624.1	16784.9	3565.85	5209.69	11834.8	20812.7	20956.4	16097.8	7032.27	13863.4	10512.3	16837.4	18953.8	17073.6
Endogenous	AQP9	NM_020980.3	2203.68	2166.06	2788.04	3721.53	3666.1	1711.43	9743.62	17983.4	9204.3	7537.65	7451.75	6559.37	2848.43	3009.07	3506.39	4345.2	2030.28	1124.73	3568.94	11119.5	5514.78	3846.58	5437.69	17245.1	3259.08	2179.67	2420.93	5107.29	5177.16	12814.9	10288.5	10965.4	5407.95	9454.47	12589.6	1435.96	2214.2	4412.68	9989.28	16022.3	8574.33	3437.45	8630.05	3500.34	12589.9	12611.7	12194.4
Endogenous	CCL20	NM_004591.1	3438.2	3300.28	1583.71	9493.87	15524.6	2870.85	15638.2	27653.3	15116.4	16015.4	9599.63	10654.5	5701.03	2165.75	5816.35	6290.6	6897.1	2127.25	7470.4	18797.6	7814.66	7099.61	9693.23	24350.4	9189.48	7327.86	2163.39	4124.72	4295.57	12417.3	13578	11645	10854.7	10174.4	18935.6	4563.54	4308.32	6094.67	15271.6	25394.3	9304.06	4348.58	7989.08	5968.43	13394.6	18610.9	11263.7
Endogenous	CD44	NM_000610.3	6974.47	7043.17	3060.77	7999.62	8440.72	3504.94	18862	19347.6	13179.1	12743	16096.9	13798.7	5805.14	4026.86	8983.07	9838.82	2979.65	2193.12	9851.3	13972.1	9307.73	13225.6	11528.9	21213.9	6010.44	4522.62	4728.11	6213.38	6290.38	17805.4	13714.3	15760.2	13621.2	15668	17979.5	5565.69	6662.61	8669.45	16191.7	15252.1	18123.8	7827.44	14339.3	9407.68	18429	17229.4	11722.2
Endogenous	CEBPA	NM_004364.2	497.56	554.66	413.14	486.6	627.31	735.67	222.16	238.41	316.5	477.49	486.74	416.67	707.94	551.13	526.42	598.17	692.47	407.69	585.95	303.62	540.97	737.3	534.11	149.25	857.54	627.54	686.79	902.88	955.92	209.99	232.93	493.31	339.48	178.06	233.66	665.42	503.52	586.29	243.21	278.53	359.53	472.13	1040.14	667.27	435.34	308.77	450.66
Endogenous	CLEC5A	NM_013252.2	576.88	567.11	288.93	129.48	206.54	138.51	972.24	1809.04	738.87	650.81	1173.3	259.46	161.02	346.19	595.29	139.34	294.23	211.01	347.05	2060.66	634.74	642.55	760.15	2320.24	287.31	75.74	239.3	228.71	213.48	982.12	1157.52	800.37	704.82	1101.62	870.4	129.17	279.38	139.9	792.77	1490.81	1143.67	267.82	683.19	332.83	498.24	747.9	796
Endogenous	CMYA5	NM_153610.3	40.38	42.88	43.2	46.99	38.45	46.17	47.43	37.53	43.93	39.03	61.4	48.57	47.2	49.85	47.86	43.49	39.11	42.97	37.13	41.56	52.55	32.67	41.93	42.48	48.25	46.23	44	45.42	35.44	40.88	49.84	37.81	35.56	48.56	36.02	41.87	43.23	24.56	39.33	40.19	43.74	49.7	297.46	36.98	44.93	30.98	38.69
Endogenous	DNAAF1	NM_178452.4	28.84	17.98	45.9	26.11	16.48	26.68	21.22	15.45	19.15	13.77	18.98	12.78	23.6	13.85	10.51	23.07	14.22	13.37	22.6	16.16	18.55	17.43	18.23	14.92	21.93	16.72	25.75	11.95	13.83	15.8	22.38	12.91	22.63	19.6	17.52	16.93	15.21	21.36	17.59	14.95	19.2	16.57	1164.87	228.32	15.98	18.16	12.9
Endogenous	DRAM1	NM_018370.2	524.96	569.87	514.4	942.91	1071.16	583.81	3203.78	3026.48	2312.34	1771.07	1405.51	3155.71	832.87	661.91	909.28	1622.35	507.57	452.56	987.87	2030.64	656.37	921.35	646.22	3519.96	857.54	636.39	565.53	681.34	668.97	2834.86	1437.24	3299.2	1628.42	1802.8	2847.79	556.75	577.97	1417.14	2645.32	2523.63	1833.93	668.16	2494.79	1159.28	2846.67	2875.13	2377.26
Endogenous	F3	NM_001993.3	181.72	153.53	218.72	1624.78	1394.15	223.68	2883.02	12326.7	1959.8	3574.27	2065.28	4185.88	1422.83	379.42	1273.46	1502.54	343.12	143.22	1262.28	6098.85	1067.51	3268.28	3443.44	7999.71	762.13	575.41	282.23	944.32	1011.23	8438.61	4438.85	6237.87	1877.37	5908.51	5225.32	318.9	397.85	1439.57	2410.38	10992.8	4570.42	1087.83	2613.77	913.27	6202.57	5913.72	7123.9
Endogenous	GPR132	NM_001278694.1	876.86	802.25	1047.71	1178.9	887.69	712.07	2270.23	2505.51	1596	1378.52	1252.56	2007.94	567.74	882.09	964.14	990.45	631.13	782.92	1079.88	1475.36	878.94	858.18	1115.61	2105.55	935.4	1140	1191.15	906.87	838.37	2353.56	1871.56	2307.97	2165.12	1971.49	2974.35	737.58	1070.28	1178.99	2483.87	2420.82	2176.39	1452.29	1855.74	1530.7	2222.62	2163.56	2084.94
Endogenous	IFNB1	NM_002176e1.1	20.19	35.96	40.5	97.11	152.71	17.44	903.6	289.18	431.38	222.67	169.69	311.86	190.17	5.54	171.58	157.97	18.67	9.55	95.24	510.26	96.86	69.7	84.76	510.89	97.6	143.61	6.44	317.96	328.43	807.44	575.71	518.21	96.99	759.12	215.17	81.06	43.23	180.48	827.96	432.76	396.87	93.87	869.34	377.85	387.41	439.12	288.02
Endogenous	IL1A	NM_000575.3	751.39	829.91	783.08	1757.39	3852.87	1992.56	9581.37	13136.8	6085.52	6964.9	3848.11	10556.1	1917	1550.92	3769.01	3077.85	2865.86	1011.11	2965.24	6706.08	2551.31	2183.57	1654.27	9690.81	3815.06	3009.83	2173.04	1416.88	1371.65	5689.23	5214.94	10998.6	5815.32	4238.62	13609	1625.7	1706.68	3288.15	9491.47	7734.47	4321.84	1626.23	3130	2006.63	7620.42	10969.5	6431.78
Endogenous	IL1RN	NM_000577.3	1019.63	1067.82	579.21	2248.16	4606.53	1156.34	4871.19	6066.2	3233.67	5812.5	3729.78	3580.05	3192.69	767.15	3095.52	2698	2193.84	507.94	2301.81	4700.84	2995.41	2193.38	2573.01	6204.14	3331.46	2856.39	1116.03	4709.64	4561.78	6971.47	5304.45	6319.94	3706.24	4564.93	7193.94	2353.48	2347.08	3793.28	6796.48	8636.43	5863.45	3647.28	7142.77	4810.76	5758.25	8831.59	4887.07
Endogenous	IL6	NM_000600.3	972.04	1006.96	321.33	14377.6	3969.32	497.63	33282.1	36058.3	12577.6	15602.1	7066.6	18311.8	4820.96	826.7	10236.7	3568.64	1092.48	350.4	1491.5	14982.2	3447.77	2284.86	2677.83	26023.2	1751.26	4669.17	669.62	6370.37	6386.32	15290.2	26594.5	19130.4	12045.6	13120.5	27327.1	872.98	1470.53	3548.73	27134.2	22399.6	20496.5	4900.78	4106.81	4556.72	16560.8	19753	8425.01
Endogenous	KCNJ2	NM_000891.2	177.39	159.07	301.08	303.86	451.53	373.48	1689.88	1647.9	878.53	1427.87	952.26	2138.31	355.36	405.73	562.61	765.91	734.24	331.31	681.18	1033.21	997.44	515.13	440.23	1886.27	618.48	586.23	588.06	541.09	525.49	1149.37	1347.73	1526.96	708.06	937.18	1184.87	379.48	312.2	765.71	1686.96	1369.3	1016.72	452.8	1473.84	686.56	1123.29	1473.36	1008.08
Endogenous	MPL	NM_005373.2	46.15	69.16	147.17	54.3	93.38	149.8	61.16	51.88	148.67	57.39	69.21	99.69	88.84	91.39	52.53	403.81	159.12	122.21	48.43	167.39	64.92	275.53	41.93	73.48	104.18	148.52	97.65	45.42	41.49	91.06	146.47	52.56	64.66	116.72	120.73	126.49	64.84	502.99	95.21	73.84	156.83	107.68	735	125.41	46.93	113.25	101.74
Endogenous	NFKB1	NM_003998.2	1005.21	1141.13	780.38	1311.52	867.91	694.63	2760.71	3216.32	1763.82	1509.37	1639.94	1837.95	832.87	724.23	995.65	1003.76	611.57	562.36	1086.34	1673.92	962.41	928.97	1043.61	2210.02	1132.78	966.88	891.75	1100.51	1046.67	3161.92	2299.78	2575.37	2021.78	2605.37	3202.18	838.24	1162.33	1114.92	2894.74	2926.48	2358.82	1267.3	2231.88	1508.19	2289.52	2460.58	2026.9
Endogenous	PLAUR	NM_001005376.1	673.51	621.05	468.5	934.56	1208.49	602.28	1805.95	1927.14	1073.39	1915.69	1144.28	926.65	721.82	466.66	890.6	837.8	660.46	332.26	698.94	1619.67	1232.38	764.52	1282.4	1345.53	830.12	1056.39	545.14	1904.58	1859.98	2490.14	1718.99	1753.8	1437.66	1588.95	1498.37	578.13	858.14	1193.94	2402.11	2165.65	2682.08	1076.79	2822.95	1382.77	1674.45	1496.86	1634.28
Endogenous	PLCL1	NM_006226.3	832.15	793.95	635.92	542.98	583.37	459.66	844.94	560.7	453.91	708.2	602.84	576.44	730.15	560.82	596.46	421.56	655.13	455.43	799.02	555.28	572.91	676.31	724.6	750.83	568.04	603.93	553.72	731.55	738.98	653.2	509.59	751.5	787.81	759.97	729.23	660.08	531.54	381.25	808.29	500.99	728.66	831.06	1890.28	1019.39	641.03	482.93	612.59
Endogenous	PRG2	NM_002728.4	85.09	81.61	75.61	91.89	75.8	48.22	275.82	433.77	216.25	118.22	126.15	134.2	65.24	52.62	60.7	106.5	56.89	34.37	80.71	174.32	99.95	99.1	103.9	251.43	134.88	89.51	72.97	97.22	102.85	335.43	230.89	313.51	204.76	254.74	449.8	81.95	120.08	126.02	354.99	376.68	362.73	118.72	1711.81	254.04	275.58	309.84	277.99
Endogenous	PTGS2	NM_000963.1	8648.86	8492.74	5838.01	17954	31233.8	8733.62	47958	51453.4	25531.5	47925.6	26364.1	31373	16035.6	7857.09	25769.1	16941.5	13864.4	5858.52	16714.8	46615.9	25325.5	24537.7	35184.5	43623	10345.3	17917.3	7007.39	23304.4	23564.3	48399.8	36623.6	31977.7	24922	28725.5	29591.7	12992.2	10130.4	17304.7	46530.1	41996.1	36165.4	15224.2	22656.5	21297.9	29110.8	51038.6	27250.4
Endogenous	PTX3	NM_002852.3	1700.35	1701.32	594.06	1155.93	2347.76	633.06	5562.61	4666.65	4651.71	4199.83	3305.56	4575.71	1381.18	851.62	1642.31	1908.12	1643.6	337.99	2151.69	4969.82	2407.05	2802.16	2502.83	7096.18	1313.72	1072.13	642.79	1480.63	1489.19	4852.99	4668.73	4544.93	3069.32	3891.01	4057	1486.74	1384.08	1894.51	4645.86	5442.64	3458.75	1308.71	3137.68	3614.5	4322.43	4297.2	2848.7
Endogenous	SERPINB2	NM_002575.1	1036.94	1092.71	461.75	756	1572.13	101.58	8242.2	21162.2	5088.72	3720.04	4634.04	3219.61	699.61	361.42	1224.43	641.66	569.79	65.88	731.22	15684.1	1386.94	1592.21	1451.02	20924.6	528.56	412.13	191.01	508.42	547.1	9760.8	14218.8	7348.06	5261.38	11883.5	4359.79	195.97	826.12	643.96	8299.22	16637.3	7873.41	1653.84	2416.11	1012.96	8575.96	3642.26	5824.93
Endogenous	SLC2A6	NM_001145099.1	364.88	316.75	189.02	346.67	452.63	350.9	614.05	624.72	571.05	462.57	542.55	595.61	381.73	189.71	284.81	570.66	281.79	185.23	492.32	305.92	546.12	459.59	375.52	442	807.09	392.46	292.96	673.38	573.9	674.57	524.85	717.38	561.49	516.3	758.44	436.49	437.88	762.5	770	657.08	607.04	472.13	1387.49	786.25	763.84	736.14	700.71
Endogenous	SOD2	NM_000636.2	582.65	536.68	526.55	809.26	869.01	710.02	1828.41	2857.6	1325.68	1998.33	1436.76	1590	763.47	589.9	771.54	1100.5	799.14	420.1	800.63	1649.68	1375.6	1026.99	1208.58	2095.22	1230.38	720	753.32	1306.11	1286.94	2579.34	1868.51	1743.65	1146.68	1706.52	2280.18	770.54	765.28	1420.35	2122.67	2598.41	2242.53	858.67	2533.17	1371.52	1935.06	2224.46	2254.74
Endogenous	TNFAIP6	NM_007115.2	87.97	89.91	98.56	150.36	230.71	165.19	549.15	876.38	538.38	639.33	275.74	562.38	93	188.33	179.75	195.25	344.01	148.95	143.66	816.18	314.28	176.43	183.2	1176.77	278.54	119.02	214.62	139.46	108.04	769.34	521.8	693.4	290.98	530.79	814.9	126.49	116.07	192.23	531.96	415	457.68	110.44	276.35	98.08	453.31	809.86	1072.56
Endogenous	TTC9B	NM_152479.5	18.75	23.51	25.65	24.02	18.68	29.76	19.97	14.35	23.65	13.77	27.91	24.28	11.1	24.93	22.18	20.41	18.67	20.05	25.83	25.4	23.7	17.43	24.61	28.7	21.93	21.64	20.39	17.53	19.01	24.16	20.34	18.44	15.09	29.82	22.39	26.72	18.41	16.02	17.59	22.43	22.4	11.04	69.09	19.29	19.97	29.92	25.08
Endogenous	UPB1	NM_016327.2	325.94	287.7	151.22	651.58	754.75	216.49	1674.9	1623.61	1122.94	894.14	955.61	880.63	928.66	117.7	645.48	1159.96	256.9	79.25	1320.39	1145.19	1055.14	804.82	744.65	1045.89	750.07	501.64	192.09	916.43	910.11	1864.82	1043.6	1476.25	1139.14	1006.19	1617.15	464.1	547.55	1290.06	1844.27	1378.65	1487.2	673.68	2379.65	1164.1	1725.38	1481.9	796
Endogenous	ZNF703	NM_025069.1	181.72	170.13	151.22	179.6	139.53	210.34	146.02	56.29	87.85	205.46	83.73	116.31	117.99	91.39	86.38	166.85	156.45	86.88	130.75	101.59	116.44	101.28	153.12	81.51	145.85	158.36	91.21	524.36	464.99	187.69	135.28	108.81	120.7	149.95	135.33	141.64	117.67	234.94	201.81	75.71	186.7	353.41	1295.37	691.39	141.78	122.87	106.75
[truncated: 49 more columns]
