# Supplementary material for: Identification of gene expression predictors of occupational benzene exposure
Source: PLoS One. 2018 Oct 9;13(10):e0205427. doi: 10.1371/journal.pone.0205427 (PMC6177191; doi:10.1371/journal.pone.0205427)
Supplement: S6 Table — (XLSX) [file pone.0205427.s010.xlsx]

## Sheet: Sheet1
Table S6. Differential Expression Analysis of nCounter data for 30 genes in subjects analyzed by mRNA-Seq (n=19)
Gene Symbol	Fold-change		p-value	FDR
	5-10 ppm	>10 ppm
Microarray-selected
AQP9	2.093	1.373	0.011	0.053
CD44	1.877	1.362	0.011	0.053
IL1A	2.561	2.089	0.009	0.053
IL6	4.035	1.536	0.007	0.053
PTGS2	1.715	1.264	0.007	0.053
SERPINB2	4.858	1.721	0.005	0.053
TNFAIP6	2.317	2.369	0.005	0.053
F3	2.547	1.292	0.018	0.075
ACSL1	1.647	1.167	0.033	0.107
DRAM1	1.937	1.563	0.034	0.107
PRG2	2.084	1.676	0.036	0.107
IFNB1	2.704	1.094	0.051	0.129
KCNJ2	1.948	2.063	0.049	0.129
NFKB1	1.742	1.287	0.056	0.133
GPR132	1.736	1.535	0.08	0.166
IL1RN	1.596	1.268	0.075	0.166
CEBPA	0.55	0.758	0.091	0.176
CCL20	1.447	1.468	0.114	0.21
PLAUR	1.557	0.96	0.148	0.257
CLEC5A	2.139	1.175	0.166	0.266
PTX3	1.472	1.595	0.176	0.266
SOD2	1.503	1.41	0.177	0.266
UPB1	1.457	1.051	0.31	0.426
MPL	0.783	0.802	0.699	0.887
DNAAF1	1.154	1.003	0.967	1
SLC2A6	1.062	1.047	0.971	1
RNA-Seq-selected
CMYA5	0.878	1.024	0.928	1
PLCL1	1.019	1.121	0.937	1
TTC9B	1.005	0.992	1	1
ZNF703	0.62	0.641	0.204	0.293
FDR, false discovery rate.
