# Supplementary material for: Identification of gene expression predictors of occupational benzene exposure
Source: PLoS One. 2018 Oct 9;13(10):e0205427. doi: 10.1371/journal.pone.0205427 (PMC6177191; doi:10.1371/journal.pone.0205427)
Supplement: S7 Table — (XLSX) [file pone.0205427.s011.xlsx]

## Sheet: Sheet1
Table S7. Differential Expression Analysis of nCounter data in control (n=33) and benzene-exposed (<1 ppm, n=44) subjects
Gene Symbol	Fold-change	p-value	FDR
	<1 ppm
Microarray-selected
ACSL1	1.861	0	0
AQP9	2.441	0	0
CCL20	1.932	0	0
CD44	1.775	0	0
CEBPA	0.586	0	0
CLEC5A	2.39	0	0
DRAM1	2.277	0	0
F3	3.278	0	0
GPR132	1.554	0	0
IFNB1	3.063	0	0
IL1A	2.756	0	0
IL6	3.184	0	0
KCNJ2	2.265	0	0
NFKB1	1.645	0	0
PTGS2	1.834	0	0
PTX3	2.228	0	0
SERPINB2	4.695	0	0
SOD2	1.652	0	0
TNFAIP6	2.673	0	0
IL1RN	1.6	1e-05	2e-05
UPB1	1.537	0.0002	0.0003
DNAAF1	0.506	0.0004	0.001
PRG2	1.678	0.001	0.001
PLAUR	1.315	0.002	0.003
MPL	0.727	0.1	0.011
SLC2A6	1.134	0.128	0.136
RNA-Seq-selected
ZNF703	0.523	0	0
CMYA5	0.799	0.008	0.009
PLCL1	0.866	0.061	0.067
TTC9B	0.906	0.239	0.239
