# Supplementary material for: Identification of gene expression predictors of occupational benzene exposure
Source: PLoS One. 2018 Oct 9;13(10):e0205427. doi: 10.1371/journal.pone.0205427 (PMC6177191; doi:10.1371/journal.pone.0205427)
Supplement: S8 Table — (XLSX) [file pone.0205427.s012.xlsx]

## Sheet: Sheet1
Table S8. Differential Expression Analysis of nCounter mRNAs in Low-Exposed (n=44) vs High-Exposed (n=13) Subjects.
Gene Symbol	p-value	FDR
Microarray-selected
F3	0.023	0.258
PTX3	0.017	0.258
TNFAIP6	0.013	0.258
AQP9	0.045	0.295
DRAM1	0.042	0.295
ACSL1	0.078	0.35
CCL20	0.085	0.35
SOD2	0.096	0.354
KCNJ2	0.113	0.363
PTGS2	0.121	0.363
IFNB1	0.136	0.374
IL1A	0.154	0.39
MPL	0.166	0.391
SLC2A6	0.204	0.401
UPB1	0.207	0.401
CLEC5A	0.234	0.429
SERPINB2	0.262	0.433
CD44	0.3	0.45
GPR132	0.406	0.522
IL1RN	0.376	0.522
NFKB1	0.4	0.522
PRG2	0.427	0.522
DNAAF1	0.463	0.545
IL6	0.534	0.608
CEBPA	0.676	0.708
PLAUR	0.686	0.708
RNA-Seq-selected
PLCL1	0.0784	0.35
ZNF703	0.196	0.401
CMYA5	0.253	0.433
TTC9B	0.629	0.692
Reference
PGK1	0.29	0.45
RPLP0	0.418	0.522
B2M	0.889	0.889
FDR, false discovery rate
P-values for the two-tailed student's t-tests of the difference in gene expression for high (> 5 ppm; n=13) versus low (< 1 ppm; n=44) levels of exposure.
