# Supplementary material for: Identification of gene expression predictors of occupational benzene exposure
Source: PLoS One. 2018 Oct 9;13(10):e0205427. doi: 10.1371/journal.pone.0205427 (PMC6177191; doi:10.1371/journal.pone.0205427)
Supplement: S9 Table — (XLSX) [file pone.0205427.s013.xlsx]

## Sheet: Sheet2
Table S9: Exclusivity of benzene predictors
Gene Pair	AUC
	Smoking	Nickel	Arsenic	Stress	RA	PAD
SL fit on each non-benzene PBMC data set
AQP9, ACSL1	0.53	0.56	0.22	0.34	0.29	0.68*
NFKB1, IFNB1	0.27	0.88*	0.33	0.36	0.46	0.18
PRG2, ACSL1	0.66	0.7	0.47	0.37	0.36	0.73*
PRG2, CLEC5A	0.69*	0.53	0.5	0.38	0.72*	0.52
NFKB1, CLEC5A	0.58	0.88*	0.24	0.27	0.67*	0.27
ACSL1, CLEC5A	0.69*	0.5	0.15	0.34	0.67*	0.68*
SL fit on the benzene data
AQP9, ACSL1	0.58	0.83*	0.52	0.5	0.5	0.70*
NFKB1, IFNB1	0.61	0.80*	0.5	0.5	0.5	0.5
PRG2, ACSL1	0.44	0.74*	0.5	0.5	0.5	0.63*
PRG2, CLEC5A	0.44	0.56	0.5	0.55	0.5	0.52
NFKB1, CLEC5A	0.44	0.56	0.5	0.5	0.5	0.47
ACSL1, CLEC5A	0.48	0.71	0.44	0.5	0.5	0.62
AUC, area under the curve; RA, rheumatoid arthritis; PAD, peripheral arterial disease; SL, SuperLearner; * denotes p-value <0.05 (one-sided test with null hypothesis of AUC = 0.5).
